# Supplementary material for: Isolation and Characterization of Brevibacillus parabrevis S09T2, a Novel Ochratoxin A-Degrading Strain with Application Potential
Source: Foods. 2026 Jan 14;15(2):295. doi: 10.3390/foods15020295 (PMC12841047; doi:10.3390/foods15020295)
Supplement: Supplementary file 1 [file foods-15-00295-s001.zip]

Archive with 1 entries (1 files):
- foods-4007077-supplementary.pdf
